# Supplementary material for: Remodeling of the Platynereis Musculature during Sexual Maturation
Source: Biology (Basel). 2023 Feb 6;12(2):254. doi: 10.3390/biology12020254 (PMC9953025; doi:10.3390/biology12020254)
Supplement: Supplementary file 1 [file biology-12-00254-s001.zip]

Archive with 7 entries (7 files):
- 1 Figure S1 300 dpi.tif
- 2 Figure S2 300 dpi.tif
- 3 Figure S3 300 dpi.tif
- 4 Figure S4 300 dpi.tif
- 5 biology-2147099 Supp. Figures and Supp. Figure Legends.pdf
- 6 biology-2147099 Supp. Data Sheet.pdf
- 7 biology-2147099 Supp. Muscle Measurements.xlsx
