# Supplementary material for: Remodeling of the Platynereis Musculature during Sexual Maturation
Source: Biology (Basel). 2023 Feb 6;12(2):254. doi: 10.3390/biology12020254 (PMC9953025; doi:10.3390/biology12020254)
Supplement: Supplementary file 1 [file biology-12-00254-s001.zip › 7 biology-2147099 Supp. Muscle Measurements.xlsx]

## Sheet: atoke area
measurement atoke
		total area/ section			area dorsal longitudinal muscle						area ventral longitudinal muscle
sample	segment	area	mean [µm2]	standard deviation [µm2]	left	mean [µm2]	right	mean [µm2]	total mean [µm2]	standard deviation [µm2]	left	mean [µm2]	right	mean [µm2]	total mean [µm2]	standard deviation [µm2]
1	7-14	1.20271e+06	1.1745e+06	48762.5	44622.2	52332.5	41926.9	52066.8	52199.6	6581.92	50597	47720.4	50707.8	47998.1	47859.3	3700.85
	7-14	1.11024e+06			59471		61181.4				53246.8		49760.7
	7-14	1.22044e+06			52974.8		54292.2				42924.4		45292.2
	7-14	1.16462e+06			52262		50866.5				44113.3		46231.7
	19-30	1.07534e+06	1.17723e+06	78237.3	46617.1	59067.4	50115.9	55651.1	57359.3	5933.57	42733	53955.5	49297.2	55427.6	54691.5	6050.58
	19-30	1.27579e+06			63113.3		58330				57277.8		63838.8
	19-30	1.1321e+06			61070.5		56911.8				56123.4		55526.4
	19-30	1.22571e+06			65468.5		57246.8				59687.7		53047.9
	31-45	850642	861892	41845.8	40481.1	38296	37503.8	35005	36650.5	5122.68	42853.9	40847	39523.9	40938.3	40892.6	2744.66
	31-45	808423			30251.9		37962.2				40007.6		43566.8
	31-45	884935			43498.7		28083.1				37161.2		37297.2
	31-45	903567			38952.1		36471				43365.2		43365.2
2	7-14	1068733	1.31867e+06	187435	59924.4	81988	71780.9	86267.6	84127.8	13246.4	47307.3	52279.6	55468.5	57814.2	55046.9	4934.16
	7-14	1.50811e+06			93256.9		94816.1				51403		57309.8
	7-14	1.29788e+06			91556.7		98833.8				51236.8		62793.4
	7-14	1.39997e+06			83214.1		79639.8				59171.3		55685.1
	19-30	1.0322e+06	1.02457e+06	41412.8	59692.7	55358.9	51458.4	50619.6	52989.3	4380.82	56901.8	52682.6	51748.1	51684.5	52183.6	4227.75
	19-30	1.06304e+06			56221.7		52831.2				52707.8		53881.6
	19-30	955370			47045.3		49146.1				43262		50919.4
	19-30	1.04767e+06			58476.1		49042.8				57858.9		50188.9
	31-45	1.23106e+06	1.14295e+06	129988	85415.6	77267	85652.4	74158.7	75712.8	10849	61617.1	60498.7	65292.2	60314.2	60406.5	5852.76
	31-45	1.1027e+06			83080.6		80841.3				63942.1		62896.7
	31-45	1.26072e+06			76002.5		75060.4				64131		63100.8
	31-45	977305			64569.3		55080.6				52304.8		49967.2
3	7-14	663801	673939	16782.1	30531.5	35946.5	36201.5	34414.4	35180.4	3475.19	34012.6	31416.2	28851.4	30639.2	31027.7	2072.34
	7-14	672121			36695.2		31906.8				32352.6		30801
	7-14	698184			42100.8		34519				27423.2		31969.8
	7-14	661650			34458.4		35030.2				31876.6		30934.5
	19-30	865408	824065	30560.2	28846.3	38221	30037.8	33819.3	36020.2	5174.22	49942.1	35918.1	30571.8	30506.3	33212.2	6580.47
	19-30	827879			36697.7		34712.8				33977.3		32591.9
	19-30	823763			41864		35420.7				29287.2		31307.3
	19-30	779212			45476.1		35105.8				30466		27554.2
	31-45	541196	515599	39763	21712.8	26585.6	28894.2	25265.7	25925.7	4295.59	31073	24112.1	28652.4	22581.9	23347	4571.58
	31-45	487917			35105.8		24266.7				21455.9		23584.4
	31-45	475902			25201.5		22420.7				21924.4		16403
	31-45	557383			24322.4		25481.1				21995		21687.7
4	7-14	1.44684e+06	1.43388e+06	46098.6	36544.1	41355.2	48637.3	44636.6	42995.9	4823.97	43697.7	47382.9	46602	50515.1	48949	5752.62
	7-14	1.44784e+06			43476.1		48561.7				58279.6		50959.7
	7-14	1.47358e+06			38199		42511.3				47503.8		50765.7
	7-14	1.36727e+06			47201.5		38836.3				40050.4		53733
	19-30	1.19786e+06	1.2403e+06	67848.1	33685.1	39091.9	37128.5	40464.7	39778.3	3009.2	38486.2	37064.9	37561.7	38034	37549.4	3561.13
	19-30	1.35553e+06			40277.1		40501.3				42536.5		38080.6
	19-30	1.22238e+06			41450.9		44607.1				36750.6		41705.3
	19-30	1.18541e+06			40954.7		39622.2				30486.2		34788.4
	31-45	1.42852e+06	1.36423e+06	46107.6	47614.6	47233	46120.9	46142.3	46687.7	3871.21	54506.3	48472.3	49491.2	45521.2	46996.7	4912.29
	31-45	1.33236e+06			41244.3		41115.9				51330		49549.1
	31-45	1.36677e+06			52244.3		49899.2				45234.3		41020.2
	31-45	1.32927e+06			47828.7		47433.2				42818.6		42024.3
5	7-14	1.64808e+06	1.58066e+06	50652.2	83735.5	88819.3	90423.2	80349.5	84584.4	10517.7	65073.1	63099.6	61025.2	57391.7	60245.6	6205.72
	7-14	1.54395e+06			101788		82309.8				52279.8		52375.3
	7-14	1.59112e+06			87808.6		64065.5				67501.3		56501.3
	7-14	1.53949e+06			81944.6		84599.5				67544.1		59665
	19-30	1.46389e+06	1.45532e+06	83153	80551.6	82267	91652.4	86226.7	84246.9	6832.69	64352.6	72646.7	91070.5	75883.2	74265	13365.4
	19-30	1.35294e+06			77073.1		89773.3				61443.3		68543
	19-30	1.58192e+06			92733		89080.6				101098		69858.9
	19-30	1.42253e+06			78710.3		74400.5				63692.7		74060.4
	31-45	999043	1.01371e+06	45245.9	50309.8	47642.3	33173.8	40378.5	44010.4	8708.36	40493.7	49399.2	36415.6	42653	46026.1	9046.71
	31-45	1.06334e+06			60254.4		47183.9				65387.9		51161.2
	31-45	958463			36715.4		37224.2				44453.4		40098.2
	31-45	1.03398e+06			43289.7		43932				47262		42937
6	7-14	1.50832e+06	1.5131e+06	56367.8	81007.6	77839.4	67531.5	73340.7	75590.1	4500.27	50342.6	49904.3	52133.5	51003.8	50454	2500.47
	7-14	1.50206e+06			79146.1		71866.5				53345.1		47785.9
	7-14	1.58907e+06			74591.9		74239.3				48267		54022.7
	7-14	1.45297e+06			76612.1		79725.4				47662.5		50073.1
	19-30	1.41408e+06	1.47609e+06	45387.4	51518.9	65761.3	63380.3	65873.4	65817.4	7480.43	59309.8	55618.4	56297.2	53280.9	54449.6	3463.95
	19-30	1.48604e+06			60760.7		66639.8				55302.3		58146.1
	19-30	1.54047e+06			71869		67642.3				54866.5		49513.8
	19-30	1.46379e+06			78896.7		65831.2				52995		49166.2
	31-45	678212	633877	39455.3	21604.5	21806	22501.3	22183.9	21995	1656.85	25017.6	25292.2	27657.4	23799.1	24545.7	2649.89
	31-45	591474			21992.4		22131				29357.7		22367.8
	31-45	611642			18914.4		23027.7				22707.8		22390.4
	31-45	654179			24712.8		21075.6				24085.6		22780.9
7	7-14	1.64521e+06	1.85052e+06	188245	81216.6	92671.3	84622.2	91811.1	92241.2	8680.92	58783.4	63522	66924.4	68187	65854.5	4516.57
	7-14	1.93413e+06			105945		101300				64634.8		63125.9
	7-14	2.06911e+06			96408.1		94498.7				62060.4		71770.8
	7-14	1.75365e+06			87115.9		86823.7				68609.6		70926.9
	19-30	1.57117e+06	1.57822e+06	43119.4	87060.4	75078.1	74405.5	78359.6	76718.8	8188.8	56687.7	58592.6	61466	57722.9	58157.7	2188.79
	19-30	1.60993e+06			80083.1		69851.4				59398		57073.1
	19-30	1.62103e+06			70707.8		83513.9				61357.7		57380.3
	19-30	1.51077e+06			62461		85667.5				56926.9		54972.3
	31-45	1.64768e+06	1.5659e+06	73192.9	84110.8	68840.7	68534	63046.6	65943.6	10825.8	56204	52204	48544.1	53234.3	52719.1	3690.28
	31-45	1.48117e+06			54183.9		54541.6				48317.4		51995
	31-45	1.53421e+06			59118.4		61335				50133.5		58735.5
	31-45	1.60056e+06			77949.6		67775.8				54161.2		53662.5
				#DIV/0!						#DIV/0!						#DIV/0!
total area	7-14		1.36361e+06				total area	7-14	66702.8				total area	7-14	51348.2
	31-45		1.01402e+06					31-45	45275.1					31-45	42133.4
				#DIV/0!						#DIV/0!						#DIV/0!
				#DIV/0!						#DIV/0!						#DIV/0!
				362242						22638.4						11171
				361767						19723.6						13826

## Sheet: area female
measurement female
		total area/ section			area dorsal longitudinal muscle						area ventral longitudinal muscle
sample	segment	area	mean [µm2]	standard deviation [µm2]	left	mean [µm2]	right	mean [µm2]	total mean [µm2]	standard deviation [µm2]	left	mean [µm2]	right	mean [µm2]	total mean [µm2]	standard deviation [µm2]
1	7-14	1.09917e+06	1.10932e+06	34380.7	17052.9	18362.1	16196.5	18022	18192.1	1816.38	22541.6	22706.5	24904.3	24930.7	23818.6	3368.63
	7-14	1.06549e+06			17506.3		20745.6				24576.8		30372.8
	7-14	1142037			20634.8		16143.6				20775.8		19226.7
	7-14	1.13057e+06			18254.4		19002.5				22932		25219.1
	19-30	1.04679e+06	980616	57318.4	23982.4	25791.4	25569.3	24032.2	24833.1	1100.48	25675.1	26462	34483.6	28069	27511.3	3339.37
	19-30	1.02808e+06			23042.8		25047.9				27030.2		23879.1
	19-30	918650			26957.2		24458.4				29919.4		27476.1
	19-30	928945			25312.3		24294.7				23340		28287.2
	31-45	764592	830639	55082.4	29662.5	24699	20790.9	24386	24542.5	6272.99	26345.1	26186.4	26219.1	27342.6	26764.5	2436.78
	31-45	859806			11367.8		25619.7				26566.8		30738
	31-45	889136			31450.9		27498.7				26609.6		22871.5
	31-45	809020			26314.9		23634.8				25224.2		29541.6
2	7-14	1.85427e+06	1.85372e+06	76025.5	18856.4	16478	14133.5	15676.3	16077.1	1764.35	15911.8	17136	17327.5	21160.6	19148.3	3786.29
	7-14	1.82125e+06			14108.3		16123.4				15100.8		22455.9
	7-14	1.78087e+06			17856.4		15168.8				17093.2		18440.8
	7-14	1.95849e+06			15090.7		17279.6				20438.3		26418.1
	19-30	1.61854e+06	1.64801e+06	179705	16574.3	19569.2	15576.8	19274.6	19421.9	2196.13	25188.9	24860.8	18743.1	22452.8	23656.8	2803.98
	19-30	1.92962e+06			20772.9		20889.2				24400.5		23660
	19-30	1.6147e+06			19282.1		18712.8				21561.7		25937
	19-30	1.42917e+06			21647.4		21919.4				28292.2		21471
	31-45	1.49811e+06	1.49643e+06	34282.4	27063	26416.9	24760.7	24554.8	25485.8	1863.27	26838.8	26576.8	24939.5	25129.7	25853.3	1269.39
	31-45	1.49885e+06			27556.7		26473.5				25282.1		23551.6
	31-45	1.45249e+06			26992.4		22120.9				27692.7		26060.5
	31-45	1.53626e+06			24055.4		24864				26493.7		25967.2
3	7-14	2.21122e+06	2.26521e+06	67304.2	18219.1	16929.5	13456	13558.6	15244	2308.11	19319.9	20233	18722.9	17921.3	19077.1	3209.9
	7-14	2.20681e+06			17337.5		15350.1				22586.9		21899.2
	7-14	2.2996e+06			16191.4		14534				17161.2		18277.1
	7-14	2.3432e+06			15969.8		10894.2				21864		12785.9
	19-30	2.39949e+06	2.27073e+06	80192.4	15347.6	15008.2	15047.9	12699.6	13853.9	1975.97	19468.5	15271.4	18042.8	17392.9	16332.2	2280.52
	19-30	2.27554e+06			17292.2		10199				13473.5		19181.4
	19-30	2.21408e+06			13730.5		12670				13065.5		16534
	19-30	2.19384e+06			13662.5		12881.6				15078.1		15813.6
	31-45	1.77092e+06	1.74807e+06	70106.1	15818.6	16656.2	21546.6	16263.9	16460	2680.84	21133.5	20336.9	29050.4	23841.9	22089.4	3417.54
	31-45	1.82301e+06			15959.7		12828.7				17002.5		24050.4
	31-45	1.74288e+06			18864		14322.4				21186.4		21231.7
	31-45	1.65545e+06			15982.4		16357.7				22025.2		21035.3
4	7-14	2.97123e+06	3.02996e+06	82560.2	27921.9	26386.6	17801	19069.3	22728	4361.48	21337.5	19432	26707.8	23834.4	21633.2	3176.92
	7-14	2.95139e+06			22730.5		19398				17282.1		20722.9
	7-14	3.07213e+06			27423.2		21262				21100.8		23299.8
	7-14	3.12508e+06			27471		17816.1				18007.6		24607
	19-30	2.70263e+06	2.73119e+06	159078	18297.2	16878.5	21105.8	19059.2	17968.8	1796.26	33476.1	38057.9	24836.3	26681.4	32369.6	7206.63
	19-30	2.77014e+06			15385.4		16798.5				39060.4		23410.6
	19-30	2.9483e+06			16725.4		20319.9				44672.5		24020.2
	19-30	2.5037e+06			17105.8		18012.6				35022.7		34458.4
	31-45	1.46848e+06	1.51087e+06	178904	22569.3	27120.9	20178.8	24452.1	25786.5	4456.89	32700.2	36231.1	31806	34981.7	35606.4	4417.02
	31-45	1.27848e+06			24264.5		24445.8				33370.3		32060.5
	31-45	1.61314e+06			27367.8		23662.5				38584.4		32846.3
	31-45	1.68338e+06			34282.1		29521.4				40269.5		43214.1
5	7-14	1.32156e+06	1.48641e+06	112459	14463.5	12508.8	9327.46	10517	11512.9	1910.61	13085.6	13916.9	9977.33	15148	14532.4	2714.19
	7-14	1.50766e+06			10302.3		11314.9				12400.5		18589.4
	7-14	1.55702e+06			10929.5		10022.7				14408.1		16957.2
	7-14	1.5594e+06			14340		11403				15773.3		15068
	19-30	1.40887e+06	1.53737e+06	91179	20831.2	16881.6	14758.2	14239.3	15560.5	2556.08	15108.3	15896.7	13360.2	15916.9	15906.8	2354.82
	19-30	1.62745e+06			16423.2		15531.5				17090.7		21486.2
	19-30	1.49376e+06			17448.4		14365.2				15657.4		14672.5
	19-30	1.61939e+06			12823.7		12302.3				15730.5		14148.6
	31-45	1.19243e+06	1.11827e+06	68323.1	16848.9	17476.7	14362.7	16297.9	16887.3	2022.44	20486.2	18903	21080.6	18328.7	18615.9	1781.83
	31-45	1.14768e+06			15785.9		16546.6				18932		19246.8
	31-45	1.1002e+06			19785.9		14687.7				19176.3		16866.5
	31-45	1.03276e+06			17486.2		19594.5				17017.6		16120.9
6	7-14	2.05083e+06	2.00535e+06	68200.2	23879.1	21865.2	29574.3	21491.8	21678.5	4070.02	27934.5	25625.9	27390.4	27539.7	26582.8	3164.49
	7-14	2.06971e+06			19256.9		16178.8				23461		31511.3
	7-14	1.92117e+06			20289.7		19763.2				24796		21853.9
	7-14	1.9797e+06			24035.3		20450.9				26312.3		29403
	19-30	1.70152e+06	1.73352e+06	38388.7	25871.5	26379.7	25015.1	24779	25579.3	1604.74	25113.3	26210.3	26337.5	25510.7	25860.5	2433.15
	19-30	1.71682e+06			27161.2		22733				28836.3		26181.4
	19-30	1.79914e+06			26957.2		27642.3				27541.6		21151.1
	19-30	1.71661e+06			25529		23725.4				23350.1		28372.8
	31-45	2.05697e+06	2.00803e+06	38048.5	18589.4	23844.5	21022.7	23609.6	23727	3224.26	15027.7	21813	18521.4	20418.8	21115.9	4850.65
	31-45	2.01929e+06			24972.3		27838.8				18886.7		25498.7
	31-45	1.98001e+06			26274.6		20660				28408.1		15783.4
	31-45	1.97584e+06			25541.6		24916.9				24929.5		21871.5
7	7-14	1.37206e+06	1.49161e+06	86485.8	5284.63	9460.96	7738.04	9249.37	9355.17	2622.86	12682.6	11471.7	12637.2	10678.2	11074.9	1306.95
	7-14	1.55024e+06			7637.28		9959.7				11886.6		10811.1
	7-14	1.55985e+06			11005		10637.3				10025.2		8964.74
	7-14	1.48429e+06			13916.9		8662.47				11292.2		10299.8
	19-30	1.45911e+06	1.45322e+06	53927.9	13239.3	15906.2	16881.6	17541.6	16723.9	2015.48	14302.3	14019.5	14738	14743.1	14381.3	1233.11
	19-30	1.37068e+06			17017.6		20773.3				12753.1		12612.1
	19-30	1.52193e+06			15405.5		16516.4				15251.9		16529
	19-30	1.46117e+06			17962.2		15995				13770.8		15093.2
	31-45	1.26257e+06	1.19609e+06	50646	14254.4	15524.6	16710.3	14552.3	15038.4	2576.05	19919.4	19114.6	17969.8	18673.2	18893.9	2699.7
	31-45	1.17389e+06			14365.2		10211.6				18176.3		19644.8
	31-45	1.20395e+06			17360.2		18093.2				17115.9		22959.7
	31-45	1.14393e+06			16118.4		13194				21246.8		14118.4
8	7-14	1.69059e+06	1.58738e+06	86044.8	22564.2	16978	23420.7	17313	17145.5	5046.91	17262	15760.7	13005	14529.6	15145.2	2978.66
	7-14	1.62572e+06			19642.3		20125.9				14168.8		19939.5
	7-14	1.51073e+06			13627.2		15977.3				18498.7		12020.1
	7-14	1522466			12078.1		9727.96				13113.4		13153.6
	19-30	1.35945e+06	1.33915e+06	72810.6	7866.5	11424.4	6360.2	9670.02	10547.2	2341.18	12408.1	15244.3	12831.2	14359.6	14802	2952.34
	19-30	1.28291e+06			11705.3		12428.2				20277.1		18995
	19-30	1.26496e+06			12846.4		10569.3				15068		11798.5
	19-30	1.44927e+06			13279.6		9322.42				13224.2		13813.6
	31-45	1.31111e+06	1.33958e+06	33915.1	20559.2	18694	21428.2	18961.6	18827.8	3357.64	18131	18080.6	23539	20573.7	19327.1	2147.13
	31-45	1.38876e+06			15551.6		19770.8				17949.6		21521.4
	31-45	1.3311e+06			21581.9		21927				18710.3		17675.1
	31-45	1.32733e+06			17083.1		12720.4				17531.5		19559.2
total area	7-14		1.85362e+06	568510			total area	7-14	16491.7	5279.15			total area	7-14	18876.6	5634.02
	31-45		1.44083e+06	359058				31-45	20844.4	5405.42				31-45	23533.3	6178.12

## Sheet: area male
measurement male
		total area/ section			area dorsal longitudinal muscle						area ventral longitudinal muscle
sample	segment	area	mean [µm2]	standard deviation [µm2]	left	mean [µm2]	right	mean [µm2]	total mean [µm2]	standard deviation [µm2]	left	mean [µm2]	right	mean [µm2]	total mean [µm2]	standard deviation [µm2]
1	7-14	1.38211e+06	1.36166e+06	117623	17672.5	14695.2	11125.9	12806.7	13750.9	2842.18	11493.7	14339.4	13254.4	12529.8	13434.6	1927.85
	7-14	1.51919e+06			15544.1		12879.1				14309.8		13753.1
	7-14	1.2874e+06			13350.1		9886.65				17012.6		11917.6
	7-14	1.25795e+06			12214.1		17335				14541.6		11194
	19-30	1.45136e+06	1.49625e+06	48011.5	25105.8	28489.2	25350.1	28076.6	28012	3041.23	22851.4	21171.3	18387.9	21700.2	20959.7	2180.44
	19-30	1.48424e+06			28488.7		26748.1				18796		22068
	19-30	1.47254e+06			29954.7		23939.5				22657.4		22244.3
	19-30	1.57687e+06			32629.7		31879.1				17453.4		23219.1
	31-45	1.65704e+06	1.66943e+06	42240.7	26267	29266.4	32466	31472.9	30369.6	2233.72	24098.2	23546	22581.9	24883.5	24214.7	1373.08
	31-45	1.73101e+06			28586.9		31068				22201.5		25564.2
	31-45	1.65474e+06			32705.3		30055.4				24055.4		25478.6
	31-45	1.63491e+06			29506.3		32302.3				23828.7		25909.3
2	7-14	1.43168e+06	1.42286e+06	58893.9	8576.83	10381	7904.28	10252.5	10316.8	2210.28	9068.01	9005.04	11534	10600.1	9802.58	1190.75
	7-14	1.44965e+06			8299.75		10712.9				7974.81		9934.51
	7-14	1.33807e+06			9957.18		11597				9677.58		9496.22
	7-14	1.47205e+06			14690.2		10796				9299.75		11435.8
	19-30	934650	935271	21888.5	12299.8	11814.9	11264.5	12929.5	12372.2	1160.31	17269.5	16932.6	15335	14768.9	15850.8	1228.53
	19-30	951665			10513.9		14113.4				15710.3		14299.8
	19-30	954980			12347.6		14093.2				17660		14765.7
	19-30	899791			12098.2		12246.9				17090.7		14675.1
	31-45	1.32215e+06	1.29462e+06	79105.4	24682.6	26182	23778.3	28376.6	27279.3	2542.93	29448.4	27703.4	31884.1	28156.8	27930.1	2096.98
	31-45	1.17715e+06			27536.5		30352.6				28692.7		25629.7
	31-45	1.34881e+06			25040.3		29458.4				26355.2		26660
	31-45	1.33038e+06			27468.5		29916.9				26317.4		28453.4
3	7-14	1.75145e+06	1.59578e+06	121114	17070.5	20880.4	15297.2	16870.9	18875.6	3507.67	18612.1	22346.3	19869	21449	21897.7	4188.91
	7-14	1.45717e+06			19584.4		20672.5				17226.7		22833.8
	7-14	1.57281e+06			21838.8		16110.8				31095.7		21362.7
	7-14	1.60169e+06			25027.7		15403				22450.9		21730.5
	19-30	1.02875e+06	979828	37541.5	19372.8	18245	17677.6	16316.1	17280.5	1687.38	19103.3	16964.1	22327.5	19381	18172.5	2202.87
	19-30	974723			18785.9		15856.4				18496.2		17430.7
	19-30	991524			16949.6		18042.8				14637.3		18806
	19-30	924317			17871.5		13687.7				15619.6		18959.7
	31-45	1.22412e+06	1.14734e+06	84962.2	37634.8	35671.9	37801	36815.5	36243.7	1830.82	34307.3	32729.8	29670	32725.4	32727.6	2602.4
	31-45	1.19868e+06			32932		35848.9				31665		30826.2
	31-45	1.13285e+06			37345.1		35395.5				34196.5		37702.8
	31-45	1.0337e+06			34775.8		38216.6				30750.6		32702.8
4	7-14	2.35921e+06	2.38905e+06	118873	36347.6	33725.4	25093.2	31971.7	32848.6	4793.07	28461	29616.5	32529	33892.3	31754.4	2838.13
	7-14	2.47504e+06			37063		34166.2				31050.4		34702.8
	7-14	2.48851e+06			35125.9		37264.5				31856.4		35264.5
	7-14	2.23344e+06			26365.2		31362.7				27098.2		33073.1
	19-30	2.17906e+06	2.02133e+06	100438	35503.8	29874.7	31899.2	28454.7	29164.7	3848.45	24455.9	23092.6	28108.3	27955.3	25523.9	2621.87
	19-30	2.00748e+06			31324.9		29939.5				22760.7		29468.5
	19-30	1.89974e+06			29972.3		27199				22695.2		26264.5
	19-30	1.99905e+06			22697.7		24780.9				22458.4		27979.8
	31-45	1.71025e+06	1.57767e+06	135051	56075.6	46930.7	45939.6	44490.6	45710.6	5321.59	36443.3	41667.5	40478.6	38826.8	40247.2	3079.81
	31-45	1.45759e+06			49105.8		48209.1				42274.6		36556.7
	31-45	1.46501e+06			39919.4		41211.6				42586.9		39188.9
	31-45	1.67781e+06			42622.2		42602				45365.2		39083.1
5	7-14	1.70199e+06	1.81014e+06	127568	53901.8	51048.5	57410.6	53963.5	52506	6498.65	37236.8	40632.2	30224.2	35013.9	37823	4131.42
	7-14	1.70505e+06			43939.6		48712.8				43612.1		37128.5
	7-14	1.87587e+06			48214.1		47100.8				39307.3		36065.5
	7-14	1.95765e+06			58138.5		62629.7				42372.8		36637.3
	19-30	1.94649e+06	1.75856e+06	139907	42168.8	34868.4	39017.6	42417.5	38642.9	6018.98	28856.4	29619	32544.1	30465.4	30042.2	3333.68
	19-30	1.65853e+06			31365.2		38385.4				27531.5		28246.8
	19-30	1.83525e+06			30319.9		42035.3				31292.2		36413.1
	19-30	1.59397e+06			35619.7		50231.7				30796		24657.4
	31-45	1.4695e+06	1.38165e+06	61907.2	44503.8	40586.9	41574.3	38629.1	39608	4709.32	38201.5	36694.6	47977.3	37019.5	36857.1	6621.79
	31-45	1.37949e+06			42760.7		44131				42440.8		39871.5
	31-45	1.34596e+06			38100.8		38511.3				32876.6		33392.9
	31-45	1.33163e+06			36982.4		30299.8				33259.4		26836.3
6	7-14	1.58548e+06	1.58433e+06	83065.3	33599.5	39720.4	37826.2	42226.1	40973.2	6231.74	37022.7	37871.5	39380.3	37284	37577.8	1537.73
	7-14	1.58481e+06			44115.9		33191.4				37644.8		38959.7
	7-14	1.68523e+06			42400.5		47682.6				38707.8		35488.7
	7-14	1.48178e+06			38765.7		50204				38110.8		35307.3
	19-30	945290	937501	56880.1	21710.3	22096.3	19380.3	21949	22022.7	2539.58	16108.3	18268.3	21939.5	20330.6	19299.4	2226.08
	19-30	898164			24947.1		20476.1				22125.9		21324.9
	19-30	879670			21591.9		20634.8				17927		17874.1
	19-30	1.02688e+06			20136		27304.8				16911.8		20183.9
	31-45	1.339e+06	1.32266e+06	44577.2	35481.1	35307.3	37052.9	36666.2	35986.8	2227.17	28783.4	25810.5	30332.5	26673.2	26241.8	2414.89
	31-45	1.28286e+06			31375.3		38788.4				22632.2		25924.4
	31-45	1.37818e+06			37763.2		35483.6				24869		25272
	31-45	1.2906e+06			36609.6		35340.1				26957.2		25163.7
7	7-14	1.26676e+06	1.44198e+06	158505	28186.4	25481.1	20340	25694	25587.5	3027.85	25916.9	24200.9	25025.2	25736.8	24968.8	1648.12
	7-14	1.35579e+06			23949.6		24697.7				22445.8		24382.9
	7-14	1.53345e+06			24445.8		30194				22864		27012.6
	7-14	1.61191e+06			25342.6		27544.1				25576.8		26526.5
	19-30	1.13924e+06	1.15713e+06	94092.5	25780.9	24190.4	20236.8	19287.8	21739.1	4435.36	22549.1	19908.1	30675.1	23098.2	21503.1	4207.72
	19-30	1.04377e+06			20425.7		22501.3				16173.8		19118.4
	19-30	1.14018e+06			27151.1		11579.4				19370.3		24274.6
	19-30	1.30531e+06			23404		22833.8				21539		18324.9
	31-45	1.60179e+06	1.5897e+06	144756	39879.1	40357.7	43526.4	44756.9	42557.3	2882.58	36196.5	32685.1	36627.2	34926.9	33806	2500.3
	31-45	1.50741e+06			41070.5		42226.7				33622.2		35488.7
	31-45	1.78833e+06			39987.4		45299.8				30775.8		32272
	31-45	1.46128e+06			40493.7		47974.8				30146.1		35319.9
8	7-14	2.19752e+06	2.07568e+06	153607	21843.8	22976.1	29194	27719.8	25347.9	4694	20665	20430.7	19818.6	21924.4	21177.6	3598.65
	7-14	1.85223e+06			21624.7		19614.6				14093.2		19531.5
	7-14	2.10592e+06			26534		29927				21823.7		23289.7
	7-14	2.14706e+06			21901.8		32143.6				25141.1		25057.9
	19-30	1.48855e+06	1.50033e+06	119430	25148.6	27731.1	30853.9	27580.6	27655.9	3207.25	25362.7	23884.8	25987.4	25219.1	24552	2586.77
	19-30	1.43224e+06			26015.1		27670				24382.9		24166.2
	19-30	1.69694e+06			33571.8		29042.8				23131		30037.8
	19-30	1.38361e+06			26188.9		22755.7				22662.5		20685.1
	31-45	1.31798e+06	1.40858e+06	75716.4	28544.1	35318.6	27080.6	33544.1	34431.4	5009.05	26969.8	27242.4	32219.1	30499.4	28870.9	2211.38
	31-45	1.37437e+06			41614.6		34075.6				27647.4		31113.3
	31-45	1.46688e+06			32405.5		35068				27224.2		27501.3
	31-45	1.47508e+06			38710.3		37952.1				27128.5		31163.7
total area	7-14		1.71018e+06	358819			total area	7-14	27525.8	13997			total area	7-14	24804.6	10170
	31-45		1.42396e+06	185400				31-45	36523.3	6658.09				31-45	31361.9	6018.02

## Sheet: Summary area
Summary mean
total area
	mean								mean
sex	atok	♀	♂		Atok	♀	♂		atok	♀	♂
segement	7-14	7-14	7-14			19-30			31-45	31-45	31-45
1	1.1745e+06	1.10932e+06	1.36166e+06		1.17723e+06	980616	1.49625e+06		861892	830639	1.66943e+06
2	1.31867e+06	1.85372e+06	1.42286e+06		1.02457e+06	1.64801e+06	935271		1.14295e+06	1.49643e+06	1.29462e+06
3	673939	2.26521e+06	1.59578e+06		824065	2.27073e+06	979828		515599	1.74807e+06	1.14734e+06
4	1.43388e+06	3.02996e+06	2.38905e+06		1.2403e+06	2.73119e+06	2.02133e+06		1.36423e+06	1.51087e+06	1.57767e+06
5	1.58066e+06	1.48641e+06	1.81014e+06		1.45532e+06	1.53737e+06	1.75856e+06		1.01371e+06	1.11827e+06	1.38165e+06
6	1.5131e+06	2.00535e+06	1.58433e+06		1.47609e+06	1.73352e+06	937501		633877	2.00803e+06	1.32266e+06
7	1.85052e+06	1.49161e+06	1.44198e+06		1.57822e+06	1.45322e+06	1.15713e+06		1.5659e+06	1.19609e+06	1.5897e+06
8		1.58738e+06	2.07568e+06			1.33915e+06	1.50033e+06			1.33958e+06	1.40858e+06
mean	1.36361e+06	1.85362e+06	1.71018e+06		1.25369e+06	1.71173e+06	1.34828e+06		1.01402e+06	1.40599e+06	1.42396e+06
area
dorsal longitudinal muscle	left dorsal	mean			left dorsal				left dorsal	mean				right dorsal	mean			rechts dorsal				right dorsal	mean
sex	atok	♀	♂		Atok	♀	♂		atok	♀	♂			atok	♀	♂		Atok	♀	♂		atok	♀	♂
segement	7-14	7-14	7-14			19-30			31-45	31-45	31-45			7-14	7-14	7-14			19-30			31-45	31-45	31-45
1	52332.5	18362.1	14695.2		59067.4	25791.4	28489.2		38296	24699	29266.4			52066.8	18022	12806.7		55651.1	24032.2	28076.6		35005	24386	31472.9
2	81988	16478	10381		55358.9	19569.2	11814.9		77267	26416.9	26182			86267.6	15676.3	10252.5		50619.6	19274.6	12929.5		74158.7	24554.8	28376.6
3	35946.5	16929.5	20880.4		38221	15008.2	18245		26585.6	16656.2	35671.9			34414.4	13558.6	16870.9		33819.3	12699.6	16316.1		25265.7	16263.9	36815.5
4	41355.2	26386.6	33725.4		39091.9	16881.6	29874.7		47233	27120.9	46930.7			48637.3	19069.3	31971.7		40464.7	19059.2	28454.7		46142.3	24452.1	44490.6
5	88819.3	12508.8	51048.5		82267	16881.6	34868.4		47642.3	17476.7	40586.9			80349.5	10517	53963.5		86226.7	14239.3	42417.5		40378.5	16297.9	38629.1
6	77839.4	21865.2	39720.4		65761.3	26379.7	22096.3		21806	23844.5	35307.3			73340.7	21491.8	42226.1		65873.4	24779	21949		22183.9	23609.6	36666.2
7	92671.3	9460.96	25481.1		75078.1	15906.2	24190.4		68840.7	15524.6	40357.7			91811.1	9249.37	25694		78359.6	17541.6	19287.8		63046.6	14552.3	44756.9
8		16978	22976.1			11424.4	27731.1			18694	35318.6				17313	27719.8			9670.02	27580.6			18961.6	33544.1
mean	67278.9	17371.1	27363.5		59263.7	18480.3	24663.7		46810.1	21304.1	36202.7			66698.2	15612.2	27688.1		58716.4	17661.9	24626.5		43740.1	20384.8	36844
area
ventral longitudinal muscle	left ventral	mean			links ventral				left ventral	mean				right ventral	mean			rechts ventral				right ventral	mean
sex	atok	♀	♂		Atok	♀	♂		atok	♀	♂			atok	♀	♂		Atok	♀	♂		atok	♀	♂
segement	7-14	7-14	7-14			19-30			31-45	31-45	31-45			7-14	7-14	7-14			19-30			31-45	31-45	31-45
1	47720.4	22706.5	14339.4		53955.5	26462	21171.3		40847	26186.4	23546			47998.1	24930.7	12529.8		55427.6	28069	21700.2		40938.3	27342.6	24883.5
2	52279.6	17136	9005.04		52682.6	24860.8	16932.6		60498.7	26576.8	27703.4			57814.2	21160.6	10600.1		51684.5	22452.8	14768.9		60314.2	25129.7	28156.8
3	31416.2	20233	22346.3		35918.1	15271.4	16964.1		24112.1	20336.9	32729.8			30639.2	17921.3	21449		30506.3	17392.9	19381		22581.9	23841.9	32725.4
4	47382.9	19432	29616.5		37064.9	38057.9	23092.6		48472.3	36231.1	41667.5			50515.1	23834.4	33892.3		38034	26681.4	27955.3		45521.2	34981.7	38826.8
5	63099.6	13916.9	40632.2		72646.7	15896.7	29619		49399.2	18903	36694.6			57391.7	15148	35013.9		75883.2	15916.9	30465.4		42653	18328.7	37019.5
6	49904.3	25625.9	37871.5		55618.4	26210.3	18268.3		25292.2	21813	25810.5			51003.8	27539.7	37284		53280.9	25510.7	20330.6		23799.1	20418.8	26673.2
7	63522	11471.7	24200.9		58592.6	14019.5	19908.1		52204	19114.6	32685.1			68187	10678.2	25736.8		57722.9	14743.1	23098.2		53234.3	18673.2	34926.9
8		15760.7	20430.7			15244.3	23884.8			18080.6	27242.4				14529.6	21924.4			14359.6	25219.1			20573.7	30499.4
mean	50760.7	18285.3	24805.3		52354.1	22002.9	21230.1		42975.1	23405.3	31009.9			51935.6	19467.8	24803.8		51791.3	20640.8	22864.8		41291.7	23661.3	31713.9
	atok	♀	♂						atok	♀	♂
mean total area dorsal lm	66988.5	16491.7	27525.8		58990	18071.1	24645.1		45275.1	20844.4	36523.3
mean total area ventral lm	51348.2	18841.8	24804.6		52072.7	21361.9	22047.5		42133.4	23525.8	31361.9
segment	7-14	7-14	7-14						31-45	31-45	31-45

## Sheet: ratio area
atok								µm2		µm2			female													male
		total area [µm2]		total area dorsal longitudinal muscle [µm2]		total area ventral longitudinal muscle [µm2]		ratio total area vs dorsal longitudinal muscle [µm2]		ratio total area vs ventral longitudinal muscle [µm2]		ratio d-v			total area [µm2]		total area dorsal longitudinal muscle [µm2]		total area ventral longitudinal muscle [µm2]		ratio total area vs dorsal longitudinal muscle [µm2]		ratio total area vs ventral longitudinal muscle [µm2]		ratio d-v			total area [µm2]		total area dorsal longitudinal muscle [µm2]		total area ventral longitudinal muscle [µm2]		ratio total area vs dorsal longitudinal muscle [µm2]		ratio total area vs ventral longitudinal muscle [µm2]		ratio d-v
sample	segment	mean	standard deviaion	mean	standard deviation	mean	standard deviation						sample	segment	mean	standard deviaion	mean	standard deviation	mean	standard deviation						sample	segment	mean	standard deviaion	mean	standard deviation	mean	standard deviation
1	7-14	1.1745e+06	48762.5	52199.6	6581.92	47859.3	3700.85	0.044444		0.0407485		1.09069	1	7-14	1.10932e+06	34380.7	18192.1	1816.38	23818.6	3368.63	0.0163993		0.0214715		0.763774	1	7-14	1.36166e+06	117623	13750.9	2842.18	13434.6	1927.85	0.0100986		0.00986632		1.02355
	19-30	1.17723e+06	78237.3	57359.3	5933.57	54691.5	6050.58	0.0487237		0.0464576		1.04878		19-30	980616	57318.4	24833.1	1100.48	27511.3	3339.37	0.025324		0.0280552		0.902651		19-30	1.49625e+06	48011.5	28012	3041.23	20959.7	2180.44	0.0187214		0.0140081		1.33647
	31-38	861892	41845.8	36650.5	5122.68	40892.6	2744.66	0.0425233		0.0474452		0.896262		31-38	830639	55082.4	24542.5	6272.99	26764.5	2436.78	0.0295466		0.0322216		0.91698		31-38	1.66943e+06	42240.7	30369.6	2233.72	24214.7	1373.08	0.0181917		0.0145048		1.25418
2	7-14	1.31867e+06	187435	84127.8	13246.4	55046.9	4934.16	0.0637974		0.0417442		1.52829	2	7-14	1.85372e+06	76025.5	16077.1	1764.35	19148.3	3786.29	0.0086729		0.0103297		0.839612	2	7-14	1.42286e+06	58893.9	10316.8	2210.28	9802.58	1190.75	0.00725071		0.00688934		1.05245
	19-30	1.02457e+06	41412.8	52989.3	4380.82	52183.6	4227.75	0.0517186		0.0509322		1.01544		19-30	1.64801e+06	179705	19421.9	2196.13	23656.8	2803.98	0.0117851		0.0143548		0.820985		19-30	935271	21888.5	12372.2	1160.31	15850.8	1228.53	0.0132284		0.0169478		0.780541
	31-38	1.14295e+06	129988	75712.8	10849	60406.5	5852.76	0.0662436		0.0528516		1.25339		31-38	1.49643e+06	34282.4	25485.8	1863.27	25853.3	1269.39	0.0170311		0.0172767		0.985787		31-38	1.29462e+06	79105.4	27279.3	2542.93	27930.1	2096.98	0.0210713		0.021574		0.976698
3	7-14	673939	16782.1	35180.4	3475.19	31027.7	2072.34	0.0522012		0.0460393		1.13384	3	7-14	2.26521e+06	67304.2	15244	2308.11	19077.1	3209.9	0.00672964		0.0084218		0.799073	3	7-14	1.59578e+06	121114	18875.6	3507.67	21897.7	4188.91	0.0118285		0.0137222		0.861993
	19-30	824065	30560.2	36020.2	5174.22	33212.2	6580.47	0.0437103		0.0403029		1.08455		19-30	2.27073e+06	80192.4	13853.9	1975.97	16332.2	2280.52	0.00610107		0.00719246		0.848258		19-30	979828	37541.5	17280.5	1687.38	18172.5	2202.87	0.0176363		0.0185467		0.950915
	31-38	515599	39763	25925.7	4295.59	23347	4571.58	0.0502825		0.0452812		1.11045		31-38	1.74807e+06	70106.1	16460	2680.84	22089.4	3417.54	0.00941613		0.0126365		0.745154		31-38	1.14734e+06	84962.2	36243.7	1830.82	32727.6	2602.4	0.0315894		0.0285248		1.10743
4	7-14	1.43388e+06	46098.6	42995.9	4823.97	48949	5752.62	0.0299856		0.0341373		0.878382	4	7-14	3.02996e+06	82560.2	22728	4361.48	21633.2	3176.92	0.00750108		0.00713977		1.05061	4	7-14	2.38905e+06	118873	32848.6	4793.07	31754.4	2838.13	0.0137496		0.0132916		1.03446
	19-30	1.2403e+06	67848.1	39778.3	3009.2	37549.4	3561.13	0.0320716		0.0302746		1.05936		19-30	2.73119e+06	159078	17968.8	1796.26	32369.6	7206.63	0.00657911		0.0118518		0.555113		19-30	2.02133e+06	100438	29164.7	3848.45	25523.9	2621.87	0.0144285		0.0126273		1.14264
	31-38	1.36423e+06	46107.6	46687.7	3871.21	46996.7	4912.29	0.0342227		0.0344493		0.993423		31-38	1.51087e+06	178904	25786.5	4456.89	35606.4	4417.02	0.0170673		0.0235669		0.72421		31-38	1.57767e+06	135051	45710.6	5321.59	40247.2	3079.81	0.0289735		0.0255105		1.13575
5	7-14	1.58066e+06	50652.2	84584.4	10517.7	60245.6	6205.72	0.0535121		0.0381142		1.40399	5	7-14	1.48641e+06	112459	11512.9	1910.61	14532.4	2714.19	0.00774545		0.00977687		0.792222	5	7-14	1.81014e+06	127568	52506	6498.65	37823	4131.42	0.0290066		0.0208951		1.3882
	19-30	1.45532e+06	83153	84246.9	6832.69	74265	13365.4	0.0578888		0.0510299		1.13441		19-30	1.53737e+06	91179	15560.5	2556.08	15906.8	2354.82	0.0101215		0.0103468		0.978226		19-30	1.75856e+06	139907	38642.9	6018.98	30042.2	3333.68	0.0219742		0.0170834		1.28629
	31-38	1.01371e+06	45245.9	44010.4	8708.36	46026.1	9046.71	0.0434153		0.0454038		0.956204		31-38	1.11827e+06	68323.1	16887.3	2022.44	18615.9	1781.83	0.0151013		0.0166471		0.907144		31-38	1.38165e+06	61907.2	39608	4709.32	36857.1	6621.79	0.0286672		0.0266762		1.07464
6	7-14	1.5131e+06	56367.8	75590.1	4500.27	50454	2500.47	0.0499569		0.0333447		1.4982	6	7-14	2.00535e+06	68200.2	21678.5	4070.02	26582.8	3164.49	0.0108103		0.0132559		0.815509	6	7-14	1.58433e+06	83065.3	40973.2	6231.74	37577.8	1537.73	0.0258616		0.0237185		1.09036
	19-30	1.47609e+06	45387.4	65817.4	7480.43	54449.6	3463.95	0.0445889		0.0368876		1.20878		19-30	1.73352e+06	38388.7	25579.3	1604.74	25860.5	2433.15	0.0147557		0.0149179		0.989127		19-30	937501	56880.1	22022.7	2539.58	19299.4	2226.08	0.0234908		0.020586		1.1411
	31-38	633877	39455.3	21995	1656.85	24545.7	2649.89	0.0346991		0.0387231		0.896084		31-38	2.00803e+06	38048.5	23727	3224.26	21115.9	4850.65	0.0118161		0.0105157		1.12366		31-38	1.32266e+06	44577.2	35986.8	2227.17	26241.8	2414.89	0.0272079		0.0198402		1.37135
7	7-14	1.85052e+06	188245	92241.2	8680.92	65854.5	4516.57	0.049846		0.035587		1.40068	7	7-14	1.49161e+06	86485.8	9355.17	2622.86	11074.9	1306.95	0.00627186		0.00742482		0.844715	7	7-14	1.44198e+06	158505	25587.5	3027.85	24968.8	1648.12	0.0177448		0.0173157		1.02478
	19-30	1.57822e+06	43119.4	76718.8	8188.8	58157.7	2188.79	0.0486109		0.0368501		1.31915		19-30	1.45322e+06	53927.9	16723.9	2015.48	14381.3	1233.11	0.0115081		0.00989613		1.16289		19-30	1.15713e+06	94092.5	21739.1	4435.36	21503.1	4207.72	0.0187872		0.0185832		1.01097
	31-38	1.5659e+06	73192.9	65943.6	10825.8	52719.1	3690.28	0.0421122		0.0336669		1.25085		31-38	1.19609e+06	50646	15038.4	2576.05	18893.9	2699.7	0.012573		0.0157964		0.79594		31-38	1.5897e+06	144756	42557.3	2882.58	33806	2500.3	0.0267706		0.0212656		1.25887
													8	7-14	1.58738e+06	86044.8	17145.5	5046.91	15145.2	2978.66	0.0108011		0.00954099		1.13208	8	7-14	2.07568e+06	153607	25347.9	4694	21177.6	3598.65	0.0122119		0.0102027		1.19692
														19-30	1.33915e+06	72810.6	10547.2	2341.18	14802	2952.34	0.00787605		0.0110532		0.712557		19-30	1.50033e+06	119430	27655.9	3207.25	24552	2586.77	0.0184331		0.0163643		1.12642
														31-38	1.33958e+06	33915.1	18827.8	3357.64	19327.1	2147.13	0.014055		0.0144278		0.974162		31-38	1.40858e+06	75716.4	34431.4	5009.05	28870.9	2211.38	0.0244441		0.0204965		1.1926
total	7-14	1.36361e+06	370790	66702.8	22805.7	51348.2	11067.4	0.0491062	0.0102748	0.0385308	0.00459457		total	7-14	1.85362e+06	593653	16491.7	4575.71	18876.6	5143.43	0.00936647	0.00331064	0.0046766	0.0046766		total	7-14	1.71018e+06	360421	27525.8	14154.2	24804.6	10398.5	0.015969	0.00772427	0.00577839	0.00577839
	31-38	1.01402e+06	378576	45275.1	19782.1	42133.4	13835.7	0.0447855	0.0109401	0.0425459	0.00712818			31-38	1.40599e+06	370507	20844.4	4481.88	23533.3	5768.25	0.0158258	0.00612554	0.00694767	0.00694767			31-38	1.42396e+06	176023	36523.3	6075.64	31361.9	5506.66	0.0258644	0.00442051	0.00447009	0.00447009
	atok (n=7)	female (n=8)	male (n=8)					atok (n=7)		female (n=8)		male (n=8)
segment	mean	mean	mean				segment	mean		mean		mean
7-14	0.0491062	0.00936647	0.015969				7-14	0.00425374		0.00437456		0.0144877
31-38	0.0447855	0.0158258	0.0258644				31-38	0.00659941		0.00649895		0.0222991
		dv = dorsaler LM
	ratio dorsal vs ventral
	atok	female	male
segment	mean	mean	mean
7-14	1.2763	0.879698	1.08409
31-38	1.05095	0.89663	1.17144

## Sheet: % ratio area
atok		total segment area [µm2]			total dorsal longitudinal muscle (dlm) area [µm2]		% relation total segment area vs total dlm area		total ventral longitudinal muscle (vlm) area [µm2]		% relation total segment area vs total vlm area
sample	segment	total mean	standard deviation		total mean	standard deviation			total mean	standard deviation
1	7-14	1.1745e+06	48762.5		52199.6	6581.92	4.4444		47859.3	3700.85	4.07485
	19-30	1.17723e+06	78237.3		57359.3	5933.57	4.87237		54691.5	6050.58	4.64576
	31-38	861892	41845.8		36650.5	5122.68	4.25233		40892.6	2744.66	4.74452
2	7-14	1.31867e+06	187435		84127.8	13246.4	6.37974		55046.9	4934.16	4.17442
	19-30	1.02457e+06	41412.8		52989.3	4380.82	5.17186		52183.6	4227.75	5.09322
	31-38	1.14295e+06	129988		75712.8	10849	6.62436		60406.5	5852.76	5.28516
3	7-14	673939	16782.1		35180.4	3475.19	5.22012		31027.7	2072.34	4.60393
	19-30	824065	30560.2		36020.2	5174.22	4.37103		33212.2	6580.47	4.03029
	31-38	515599	39763		25925.7	4295.59	5.02825		23347	4571.58	4.52812
4	7-14	1.43388e+06	46098.6		42995.9	4823.97	2.99856		48949	5752.62	3.41373
	19-30	1.2403e+06	67848.1		39778.3	3009.2	3.20716		37549.4	3561.13	3.02746
	31-38	1.36423e+06	46107.6		46687.7	3871.21	3.42227		46996.7	4912.29	3.44493
5	7-14	1.58066e+06	50652.2		84584.4	10517.7	5.35121		60245.6	6205.72	3.81142
	19-30	1.45532e+06	83153		84246.9	6832.69	5.78888		74265	13365.4	5.10299
	31-38	1.01371e+06	45245.9		44010.4	8708.36	4.34153		46026.1	9046.71	4.54038
6	7-14	1.5131e+06	56367.8		75590.1	4500.27	4.99569		50454	2500.47	3.33447
	19-30	1.47609e+06	45387.4		65817.4	7480.43	4.45889		54449.6	3463.95	3.68876
	31-38	633877	39455.3		21995	1656.85	3.46991		24545.7	2649.89	3.87231
7	7-14	1.85052e+06	188245		92241.2	8680.92	4.9846		65854.5	4516.57	3.5587
	19-30	1.57822e+06	43119.4		76718.8	8188.8	4.86109		58157.7	2188.79	3.68501
	31-38	1.5659e+06	73192.9		65943.6	10825.8	4.21122		52719.1	3690.28	3.36669
	segment	total mean	standard deviation		total mean	standard deviation	mean % relation	standard deviation	total mean	standard deviation	mean % relation	standard deviation
	7-14	1.36361e+06	370790		66702.8	22805.7	4.91062	1.02748	51348.2	11067.4	3.85308	0.459457
	31-38	1.01402e+06	378576		45275.1	19782.1	4.47855	1.09401	42133.4	13835.7	4.25459	0.712818
female		total segment area [µm2]			total dorsal longitudinal muscle (dlm) area [µm2]		% relation total segment area vs total dlm area		total ventral longitudinal muscle (vlm) area [µm2]		% relation total segment area vs total vlm area
sample	segment	total mean	standard deviation		total mean	standard deviation			total mean	standard deviation
1	7-14	1.10932e+06	34380.7		18192.1	1816.38	1.63993		23818.6	3368.63	2.14715
	19-30	980616	57318.4		24833.1	1100.48	2.5324		27511.3	3339.37	2.80552
	31-38	830639	55082.4		24542.5	6272.99	2.95466		26764.5	2436.78	3.22216
2	7-14	1.85372e+06	76025.5		16077.1	1764.35	0.86729		19148.3	3786.29	1.03297
	19-30	1.64801e+06	179705		19421.9	2196.13	1.17851		23656.8	2803.98	1.43548
	31-38	1.49643e+06	34282.4		25485.8	1863.27	1.70311		25853.3	1269.39	1.72767
3	7-14	2.26521e+06	67304.2		15244	2308.11	0.672964		19077.1	3209.9	0.84218
	19-30	2.27073e+06	80192.4		13853.9	1975.97	0.610107		16332.2	2280.52	0.719246
	31-38	1.74807e+06	70106.1		16460	2680.84	0.941613		22089.4	3417.54	1.26365
4	7-14	3.02996e+06	82560.2		22728	4361.48	0.750108		21633.2	3176.92	0.713977
	19-30	2.73119e+06	159078		17968.8	1796.26	0.657911		32369.6	7206.63	1.18518
	31-38	1.51087e+06	178904		25786.5	4456.89	1.70673		35606.4	4417.02	2.35669
5	7-14	1.48641e+06	112459		11512.9	1910.61	0.774545		14532.4	2714.19	0.977687
	19-30	1.53737e+06	91179		15560.5	2556.08	1.01215		15906.8	2354.82	1.03468
	31-38	1.11827e+06	68323.1		16887.3	2022.44	1.51013		18615.9	1781.83	1.66471
6	7-14	2.00535e+06	68200.2		21678.5	4070.02	1.08103		26582.8	3164.49	1.32559
	19-30	1.73352e+06	38388.7		25579.3	1604.74	1.47557		25860.5	2433.15	1.49179
	31-38	2.00803e+06	38048.5		23727	3224.26	1.18161		21115.9	4850.65	1.05157
7	7-14	1.49161e+06	86485.8		9355.17	2622.86	0.627186		11074.9	1306.95	0.742482
	19-30	1.45322e+06	53927.9		16723.9	2015.48	1.15081		14381.3	1233.11	0.989613
	31-38	1.19609e+06	50646		15038.4	2576.05	1.2573		18893.9	2699.7	1.57964
8	7-14	1.58738e+06	86044.8		17145.5	5046.91	1.08011		15145.2	2978.66	0.954099
	19-30	1.33915e+06	72810.6		10547.2	2341.18	0.787605		14802	2952.34	1.10532
	31-38	1.33958e+06	33915.1		18827.8	3357.64	1.4055		19327.1	2147.13	1.44278
	segment	total mean	standard deviation		total mean	standard deviation	mean % relation	standard deviation	total mean	standard deviation	mean % relation	standard deviation
	7-14	1.85362e+06	593653		16491.7	4575.71	0.936647	0.331064	18876.6	5143.43	1.09202	0.46766
	31-38	1.40599e+06	370507		20844.4	4481.88	1.58258	0.612554	23533.3	5768.25	1.78861	0.694767
male		total segment area [µm2]			total dorsal longitudinal muscle (dlm) area [µm2]		% relation total segment area vs total dlm area		total ventral longitudinal muscle (vlm) area [µm2]		% relation total segment area vs total vlm area
sample	segment	total mean	standard deviation		total mean	standard deviation			total mean	standard deviation
1	7-14	1.36166e+06	117623		13750.9	2842.18	1.00986		13434.6	1927.85	0.986632
	19-30	1.49625e+06	48011.5		28012	3041.23	1.87214		20959.7	2180.44	1.40081
	31-38	1.66943e+06	42240.7		30369.6	2233.72	1.81917		24214.7	1373.08	1.45048
2	7-14	1.42286e+06	58893.9		10316.8	2210.28	0.725071		9802.58	1190.75	0.688934
	19-30	935271	21888.5		12372.2	1160.31	1.32284		15850.8	1228.53	1.69478
	31-38	1.29462e+06	79105.4		27279.3	2542.93	2.10713		27930.1	2096.98	2.1574
3	7-14	1.59578e+06	121114		18875.6	3507.67	1.18285		21897.7	4188.91	1.37222
	19-30	979828	37541.5		17280.5	1687.38	1.76363		18172.5	2202.87	1.85467
	31-38	1.14734e+06	84962.2		36243.7	1830.82	3.15894		32727.6	2602.4	2.85248
4	7-14	2.38905e+06	118873		32848.6	4793.07	1.37496		31754.4	2838.13	1.32916
	19-30	2.02133e+06	100438		29164.7	3848.45	1.44285		25523.9	2621.87	1.26273
	31-38	1.57767e+06	135051		45710.6	5321.59	2.89735		40247.2	3079.81	2.55105
5	7-14	1.81014e+06	127568		52506	6498.65	2.90066		37823	4131.42	2.08951
	19-30	1.75856e+06	139907		38642.9	6018.98	2.19742		30042.2	3333.68	1.70834
	31-38	1.38165e+06	61907.2		39608	4709.32	2.86672		36857.1	6621.79	2.66762
6	7-14	1.58433e+06	83065.3		40973.2	6231.74	2.58616		37577.8	1537.73	2.37185
	19-30	937501	56880.1		22022.7	2539.58	2.34908		19299.4	2226.08	2.0586
	31-38	1.32266e+06	44577.2		35986.8	2227.17	2.72079		26241.8	2414.89	1.98402
7	7-14	1.44198e+06	158505		25587.5	3027.85	1.77448		24968.8	1648.12	1.73157
	19-30	1.15713e+06	94092.5		21739.1	4435.36	1.87872		21503.1	4207.72	1.85832
	31-38	1.5897e+06	144756		42557.3	2882.58	2.67706		33806	2500.3	2.12656
8	7-14	2.07568e+06	153607		25347.9	4694	1.22119		21177.6	3598.65	1.02027
	19-30	1.50033e+06	119430		27655.9	3207.25	1.84331		24552	2586.77	1.63643
	31-38	1.40858e+06	75716.4		34431.4	5009.05	2.44441		28870.9	2211.38	2.04965
	segment	total mean	standard deviation		total mean	standard deviation	mean % relation	standard deviation	total mean	standard deviation	mean % relation	standard deviation
	7-14	1.71018e+06	360421		27525.8	14154.2	1.5969	0.772427	24804.6	10398.5	1.44877	0.577839
	31-38	1.42396e+06	176023		36523.3	6075.64	2.58644	0.442051	31361.9	5506.66	2.22991	0.447009

## Sheet: Statistik Tab Fläche 7-14
Geschlecht	Segmente	MW dLM	Stab dLM	MW vLM	Stab vLM	Ratio dLM	Ratio vLM
Atok	7-14	52199.6	6581.92	47859.3	3700.85	0.044444	0.0407485
Atok	7-14	84127.8	13246.4	55046.9	4934.16	0.0637974	0.0417442
Atok	7-14	35180.4	3475.19	31027.7	2072.34	0.0522012	0.0460393
Atok	7-14	42995.9	4823.97	48949	5752.62	0.0299856	0.0341373
Atok	7-14	84584.4	10517.7	60245.6	6205.72	0.0535121	0.0381142
Atok	7-14	75590.1	4500.27	50454	2500.47	0.0499569	0.0333447
Atok	7-14	92241.2	8680.92	65854.5	4516.57	0.049846	0.035587
Weibchen	7-14	18192.1	1816.38	23818.6	3368.63	0.0163993	0.0214715
Weibchen	7-14	16077.1	1764.35	19148.3	3786.29	0.0086729	0.0103297
Weibchen	7-14	15244	2308.11	19077.1	3209.9	0.00672964	0.0084218
Weibchen	7-14	22728	4361.48	21633.2	3176.92	0.00750108	0.00713977
Weibchen	7-14	11512.9	1910.61	14532.4	2714.19	0.00774545	0.00977687
Weibchen	7-14	21678.5	4070.02	26582.8	3164.49	0.0108103	0.0132559
Weibchen	7-14	9355.17	2622.86	11074.9	1306.95	0.00627186	0.00742482
Weibchen	7-14	17145.5	5046.91	15145.2	2978.66	0.0108011	0.00954099
M_nnchen	7-14	13750.9	2842.18	13434.6	1927.85	0.0100986	0.00986632
M_nnchen	7-14	10316.8	2210.28	9802.58	1190.75	0.00725071	0.00688934
M_nnchen	7-14	18875.6	3507.67	21897.7	4188.91	0.0118285	0.0137222
M_nnchen	7-14	32848.6	4793.07	31754.4	2838.13	0.0137496	0.0132916
M_nnchen	7-14	52506	6498.65	37823	4131.42	0.0290066	0.0208951
M_nnchen	7-14	40973.2	6231.74	37577.8	1537.73	0.0258616	0.0237185
M_nnchen	7-14	25587.5	3027.85	24968.8	1648.12	0.0177448	0.0173157
M_nnchen	7-14	25347.9	4694	21177.6	3598.65	0.0122119	0.0102027

## Sheet: Statistik Tab Fläche 19-30
Geschlecht	Segmente	MW dLM	Stab dLM	MW vLM	Stabw vLM	Ratio dLM	Ratio vLM
Atok	19-30	57359.3	6343.25	54691.5	6468.35	0.0487237	0.0464576
Atok	19-30	52989.3	4683.29	52183.6	4519.65	0.0517186	0.0509322
Atok	19-30	36020.2	5531.48	33212.2	7034.81	0.0437103	0.0403029
Atok	19-30	39778.3	3216.97	37549.4	3807.01	0.0320716	0.0302746
Atok	19-30	84246.9	7304.45	74265	14288.2	0.0578888	0.0510299
Atok	19-30	65817.4	7996.92	54449.6	3703.12	0.0445889	0.0368876
Atok	19-30	76718.8	8754.19	58157.7	2339.91	0.0486109	0.0368501
Weibchen	19-30	24833.1	1176.47	27511.3	3569.93	0.025324	0.0280552
Weibchen	19-30	19421.9	2347.76	23656.8	2997.58	0.0117851	0.0143548
Weibchen	19-30	13853.9	2112.4	16332.2	2437.98	0.00610107	0.00719246
Weibchen	19-30	17968.8	1920.29	32369.6	7704.22	0.00657911	0.0118518
Weibchen	19-30	15560.5	2732.56	15906.8	2517.41	0.0101215	0.0103468
Weibchen	19-30	25579.3	1715.54	25860.5	2601.14	0.0147557	0.0149179
Weibchen	19-30	16723.9	2154.64	14381.3	1318.25	0.0115081	0.00989613
Weibchen	19-30	10547.2	2502.83	14802	3156.19	0.00787605	0.0110532
M_nnchen	19-30	28012	3251.21	20959.7	2330.99	0.0187214	0.0140081
M_nnchen	19-30	12372.2	1240.42	15850.8	1313.36	0.0132284	0.0169478
M_nnchen	19-30	17280.5	1803.89	18172.5	2354.96	0.0176363	0.0185467
M_nnchen	19-30	29164.7	4114.17	25523.9	2802.9	0.0144285	0.0126273
M_nnchen	19-30	38642.9	6434.56	30042.2	3563.85	0.0219742	0.0170834
M_nnchen	19-30	22022.7	2714.93	19299.4	2379.78	0.0234908	0.020586
M_nnchen	19-30	21739.1	4741.6	21503.1	4498.24	0.0187872	0.0185832
M_nnchen	19-30	27655.9	3428.7	24552	2765.37	0.0184331	0.0163643

## Sheet: Statistik Tab Fläche 31-45
Geschlecht	Segemente	MW dLM	Stab dLM	MW vLM	Stabw vLM	Ratio dLM	Ratio vLM
Atok	31-45	36650.5	5122.68	40892.6	2744.66	0.0425233	0.0474452
Atok	31-45	75712.8	10849	60406.5	5852.76	0.0662436	0.0528516
Atok	31-45	25925.7	4295.59	23347	4571.58	0.0502825	0.0452812
Atok	31-45	46687.7	3871.21	94274.4	131788	0.0342227	0.0691044
Atok	31-45	44010.4	8708.36	46026.1	9046.71	0.0434153	0.0454038
Atok	31-45	21995	1656.85	24545.7	2649.89	0.0346991	0.0387231
Atok	31-45	65943.6	10825.8	52719.1	3690.28	0.0421122	0.0336669
Weibchen	31-45	24542.5	6272.99	26764.5	2436.78	0.0295466	0.0322216
Weibchen	31-45	25485.8	1863.27	25853.3	1269.39	0.0170311	0.0172767
Weibchen	31-45	16460	2680.84	22089.4	3417.54	0.00941613	0.0126365
Weibchen	31-45	25786.5	4456.89	35606.4	4417.02	0.0170673	0.0235669
Weibchen	31-45	16887.3	2022.44	18615.9	1781.83	0.0151013	0.0166471
Weibchen	31-45	23727	3224.26	21115.9	4850.65	0.0118161	0.0105157
Weibchen	31-45	15038.4	2576.05	18893.9	2699.7	0.012573	0.0157964
Weibchen	31-45	18827.8	3357.64	19327.1	2147.13	0.014055	0.0144278
M_nnchen	31-45	30369.6	2233.72	24214.7	1373.08	0.0181917	0.0145048
M_nnchen	31-45	27279.3	2542.93	27930.1	2096.98	0.0210712	0.021574
M_nnchen	31-45	36243.7	1830.82	32727.6	2602.4	0.0315894	0.0285248
M_nnchen	31-45	45710.6	5321.59	40247.2	3079.81	0.0289735	0.0255105
M_nnchen	31-45	39608	4709.32	36857.1	6621.79	0.0286672	0.0266762
M_nnchen	31-45	35986.8	2227.17	26241.8	2414.89	0.0272079	0.0198402
M_nnchen	31-45	42557.3	2882.58	33806	2500.3	0.0267706	0.0212656
M_nnchen	31-45	34431.4	5009.05	28870.9	2211.38	0.0244441	0.0204965

## Sheet: Statistik Tab Fläche 7-14 31-45
Geschlecht	Segmente	MW dLM	Stab dLM	MW vLM	Stab vLM	Ratio dLM	Ratio vLM		Geschlecht	Segmente	MW dLM	Stab dLM	MW vLM	Stab vLM	Ratio dLM	Ratio vLM		Geschlecht	Segmente	MW dLM	Stab dLM	MW vLM	Stab vLM	Ratio dLM	Ratio vLM
Atok	7-14	52199.6	6581.92	47859.3	3700.85	0.044444	0.0407485		Weibchen	7-14	18192.1	1816.38	23818.6	3368.63	0.0163993	0.0214715		M_nnchen	7-14	13750.9	2842.18	13434.6	1927.85	0.0100986	0.00986632
Atok	7-14	84127.8	13246.4	55046.9	4934.16	0.0637974	0.0417442		Weibchen	7-14	16077.1	1764.35	19148.3	3786.29	0.0086729	0.0103297		M_nnchen	7-14	10316.8	2210.28	9802.58	1190.75	0.00725071	0.00688934
Atok	7-14	35180.4	3475.19	31027.7	2072.34	0.0522012	0.0460393		Weibchen	7-14	15244	2308.11	19077.1	3209.9	0.00672964	0.0084218		M_nnchen	7-14	18875.6	3507.67	21897.7	4188.91	0.0118285	0.0137222
Atok	7-14	42995.9	4823.97	48949	5752.62	0.0299856	0.0341373		Weibchen	7-14	22728	4361.48	21633.2	3176.92	0.00750108	0.00713977		M_nnchen	7-14	32848.6	4793.07	31754.4	2838.13	0.0137496	0.0132916
Atok	7-14	84584.4	10517.7	60245.6	6205.72	0.0535121	0.0381142		Weibchen	7-14	11512.9	1910.61	14532.4	2714.19	0.00774545	0.00977687		M_nnchen	7-14	52506	6498.65	37823	4131.42	0.0290066	0.0208951
Atok	7-14	75590.1	4500.27	50454	2500.47	0.0499569	0.0333447		Weibchen	7-14	21678.5	4070.02	26582.8	3164.49	0.0108103	0.0132559		M_nnchen	7-14	40973.2	6231.74	37577.8	1537.73	0.0258616	0.0237185
Atok	7-14	92241.2	8680.92	65854.5	4516.57	0.049846	0.035587		Weibchen	7-14	9355.17	2622.86	11074.9	1306.95	0.00627186	0.00742482		M_nnchen	7-14	25587.5	3027.85	24968.8	1648.12	0.0177448	0.0173157
Atok	31-45	36650.5	5122.68	40892.6	2744.66	0.0425233	0.0474452		Weibchen	7-14	17145.5	5046.91	15145.2	2978.66	0.0108011	0.00954099		M_nnchen	7-14	25347.9	4694	21177.6	3598.65	0.0122119	0.0102027
Atok	31-45	75712.8	10849	60406.5	5852.76	0.0662436	0.0528516		Weibchen	31-45	24542.5	6272.99	26764.5	2436.78	0.0295466	0.0322216		M_nnchen	31-45	30369.6	2233.72	24214.7	1373.08	0.0181917	0.0145048
Atok	31-45	25925.7	4295.59	23347	4571.58	0.0502825	0.0452812		Weibchen	31-45	25485.8	1863.27	25853.3	1269.39	0.0170311	0.0172767		M_nnchen	31-45	27279.3	2542.93	27930.1	2096.98	0.0210713	0.021574
Atok	31-45	46687.7	3871.21	94274.4	131788	0.0342227	0.0691044		Weibchen	31-45	16460	2680.84	22089.4	3417.54	0.00941613	0.0126365		M_nnchen	31-45	36243.7	1830.82	32727.6	2602.4	0.0315894	0.0285248
Atok	31-45	44010.4	8708.36	46026.1	9046.71	0.0434153	0.0454038		Weibchen	31-45	25786.5	4456.89	35606.4	4417.02	0.0170673	0.0235669		M_nnchen	31-45	45710.6	5321.59	40247.2	3079.81	0.0289735	0.0255105
Atok	31-45	21995	1656.85	24545.7	2649.89	0.0346991	0.0387231		Weibchen	31-45	16887.3	2022.44	18615.9	1781.83	0.0151013	0.0166471		M_nnchen	31-45	39608	4709.32	36857.1	6621.79	0.0286672	0.0266762
Atok	31-45	65943.6	10825.8	52719.1	3690.28	0.0421122	0.0336669		Weibchen	31-45	23727	3224.26	21115.9	4850.65	0.0118161	0.0105157		M_nnchen	31-45	35986.8	2227.17	26241.8	2414.89	0.0272079	0.0198402
									Weibchen	31-45	15038.4	2576.05	18893.9	2699.7	0.012573	0.0157964		M_nnchen	31-45	42557.3	2882.58	33806	2500.3	0.0267706	0.0212656
									Weibchen	31-45	18827.8	3357.64	19327.1	2147.13	0.014055	0.0144278		M_nnchen	31-45	34431.4	5009.05	28870.9	2211.38	0.0244441	0.0204965

[truncated: 1 more sheets: Statistik Tab Dicke_Fläche v-h]
